# Supplementary material for: A New Pentafluorothio-Substituted Curcuminoid with Superior Antitumor Activity
Source: Biomolecules. 2021 Jun 25;11(7):947. doi: 10.3390/biom11070947 (PMC8301868; doi:10.3390/biom11070947)
Supplement: Supplementary file 1 [file biomolecules-11-00947-s001.zip]

Archive with 1 entries (1 files):
- biomolecules-1253944-supplementary.pdf
